# Supplementary material for: The Cortisol Paradox of Trauma-Related Disorders: Lower Phasic Responses but Higher Tonic Levels of Cortisol Are Associated with Sexual Abuse in Childhood
Source: PLoS One. 2015 Aug 28;10(8):e0136921. doi: 10.1371/journal.pone.0136921 (PMC4552952; doi:10.1371/journal.pone.0136921)
Supplement: S1 Dataset — (XLSX) [file pone.0136921.s001.xlsx]

## Sheet: Blatt1
group (1=patient, 0= control)	sex (0=female)	CSA_group	region of origin ( 1= Middle and Far East; 2 = Africa, 3 = The Balkans; 4 = India)	shut-d Score	CAPS- Sumscore	hamilton_depressionscore	number of different traumatic experiences	bmi	eti_general_trauma	eti_physical_abuse	eti_emotional_abuse	eti_sexual_abuse	Severity of childhood adversities	hair_washes (per week)	time_elaspsed since last trauma	regular_medication	smoking	psychoactive_medication	hair cortisol segment 1	hair_cortisol segment 2	ln_hairsegment_1	ln-transformed hair cortisol value	CSA_group	AUC_g	salivary cortisol baseline_cortisol	salivary cortisol 40	salivary cortisol in the end of the trauma assessment	salivary cortisol in the end of the interview	AUC_increase	depression_group (lower quartil = 0, lower to upper quartil = 1; upper quartil = 2)	trauma_group (lower quartil = 0, lower to upper quartil = 1; upper quartil = 2)	childhood_adversity_group	baseline_systolic	baseline_diastolic	baseline heart rate	40min trauma: systolic	40min trauma:diastolic	40 min heart rate	systolic	diastolic	heart rate post	end of the interview systolic	diastolic	heart rate	saliva cortisol baseline LN	saliva cortisol 40 minutes of trauma assessment	saliva cortisol end of trauma assessment	saliva cortisol end of interview	age
1	0	0	1	22	103	17	6	22.43	1	0	0	0	1	3.5	1	0	0	0	8.18	1.76	2.1	0.57	0							1	0	0	124	86	119	125	82	93				113	88	92					31
1	0	0	1	17		34		28.76	5	0	0	0	5		1	1		1					0		11.7			6.4		2		1	133	91	88	145	91	92	135	93	94	129	75	96	2.54			2	43
1	0	0	2	31	113	17	12		0	0	0	0	0		2	1		1					0		4.7			4.3		1	2	0	116	95	85	114	88	78	121	93	87	112	85	77	1.74			1.67	39
1	0	0	2	13	80	11	9	32.81	2	3	6	0	11		2	1		0					0	534.55	9.4	4.9	3.9	4.5	-149.26	0	1	1	137	97	91	147	108	100	153	112	88	155	100	88	2.34	1.77	1.59	1.7	27
1	0	0	1	19	85	12	9	19.83	8	0	0	0	8	3.5	2	0	1	0	4.91	1.45	1.59	0.37	0	398.56	4.9	4.9	3.7	3.6	-13.23	0	1	1	107	84	75	111	80	74	110	77	72	106	85	72	1.77	1.77	1.55	1.53	30
1	0	0	4	7	88	15	8	26.71	6	0	1	0	7	1	3	0	0	0	2.95	3.24	1.08	1.18	0	335.21	3.7	1.8	5.6	4.8	-28.47	1	1	1	114	80	89	106	78	84	103	78	90	114	88	94	1.55	1.03	1.89	1.76	29
1	0	0	1	12	60	12	8	23.12	0	0	1	0	1	3	3	1	0	0	5	5.52	1.61	1.71	0	647.55	9.5	10.3	10.7	11.1	19.73	0	1	0	111	79	76	123	86	68				120	85	71	2.35	2.42	2.46	2.49	41
1	0	0	1	29	73	29	10	23.34	8	0	1	0	9	4	1	1	0	1	5.46	4.22	1.7	1.44	0		3.2					2	1	1	108	75	74	130	86	72	120	77	77				1.44				23
1	0	0	4	18	74	18	4	29.38	1	1	0	0	2	2	7	1	0	1	6.16	5.34	1.82	1.68	0	408.24	5.8	3.6	3.6	4.2	-65.24	1	0	0	111	89	80	122	94	75	119	93	70	115	87	74	1.92	1.53	1.53	1.65	41
1	0	0	1	2	13	0	5	20.75	8	5	8	0	21	3.5	4	1	0	0	6.37	6.97	1.85	1.94	0		7.7	3.1	5.1	6.2		0	0	1													2.16	1.41	1.81	1.97	18
1	0	0	3	11	55	11	7	30.12	0	0	0	0	0	2.5	6	1	0	1	8.38	8.38	2.13	2.13	0	406.32	9.1	5.9	5.7	5.5	-65.44	0	1	0	195	129	64	200	127	63	215	140	63	210	139	68	2.31	1.93	1.9	1.87	48
1	0	0	3	33	102	30	8	22.07	6	7	8	0	21	1	1.5	1	0	0	8.52	4.4	2.14	1.48	0	506.73	4	9	6.6	5.2	97.93	2	1	1	122	86	78	120	80	79	107	82	76	118	82	74	1.61	2.3	2.03	1.82	33
1	0	0	1	14	79	16	4	26.61	3	2	0	0	5	2	1	0	0	0	9.34	7.73	2.23	2.05	0	595.8	9.5	21.8	17.6	3.4	54.99	1	0	1	135	95	96	114	76	96	114	98	90	114	95	89	2.35	3.13	2.92	1.48	46
1	0	0	1	13	55	24	5	22.85	3	2	1	0	6	7	0.25	0	0	0	9.96	6.05	2.3	1.8	0	628.12	7.8	14.6	14.4	12.3	104.01	2	0	1	126	90	73	137	93	70	134	92	74	120	87	75	2.17	2.75	2.73	2.59	26
1	0	0	3	29	104	19	8	29.04	0	1	0	0	1	2	12	1	1	2	5.17	1.21	1.64	0.19	0	629.71	8.9	12.1	13.3	11.1	45.12	1	1	0	133	84	62	125	87	66	122	86	59	125	83	56	2.29	2.57	2.66	2.49	40
1	0	0	1	22	100	30	11	21.64	10	5	0	0	15	3.5	2	1	0	1	13.46	3.64	2.6	1.29	0		12.4	5.7	4.3	6.3		2	2	1													2.6	1.9	1.67	1.99	16
1	0	0	1	6	82	31	3		1	2	2	0	5	2	1	0	0	0	13.8	5.73	2.62	1.75	0	508.84	9.4	11	16.8	13.6	40.48	2	0	1	118	80	72	137	75	82	117	70	63	113	69	64	2.34	2.48	2.88	2.68	26
1	0	0	1	18	62	10	8	35.65	5	2	4	0	10	2.5	9	0	0	0	15.76	11.06	2.76	2.4	0		16.7	19.9	23.3	26.6		0	1	1	124	86	85	121	94	91	122	90	89	122	101	87	2.87	3.04	3.19	3.32	33
1	0	0	2	24	113	33	13	28.12	8	2	2	0	12	2	5	1	0	1	22.2	15.1	3.1	2.71	0		5.3					2	2	1	130	103	86										1.84				39
1	0	0	2	7	38	15	4	17.54	2	1	1	0	4	0.25	7	0	0	0	21.16		3.05		0	205.5	4.3	3.3	2.4	2.4	-27.98	1	0	0	101	74	71	94	78	71		77		102	70	71	1.67	1.46	1.22	1.22	26
1	0	0	2	11	79	7	12	24.61	2	3	4	0	9	0.5	1	0	0	0	43.13		3.76		0	371.56	4	6.5	6.1	3.7	43.23	0	2	1	145	110	77	159	106	74	154	104	76	142	104	76	1.61	2.01	1.96	1.55	39
1	0	0	2	9	28	19	5	34.89	3	4	8	0	15	1	1	0	0	0	5.29	1.62	1.67	0.48	0		4.5					1	0	1	133	95	75	130	104	74							1.7				24
1	0	1	1	26	66	15	10	32.46	8	5	8	2	23	7	3	0	0	0	26.2	19.19	3.27	2.95	1	341.19	6.2	3.9	3.6	5.3	-53.62	1	1	2	149	96	66	149	95	68	161	100	66	154	94	66	1.97	1.59	1.53	1.84	55
1	0	1	2	13	61	6	12	31	6	7	8	2	23			0		0					1	471.07	9.1	3.9	6	8.1	-97.81	0	2	2	132	100	73	127	99	75	130	96	67	134	102	67	2.31	1.59	1.95	2.21	29
1	0	1	1	20	94	20	9	23.88	7	5	4	5	21	4	3	0	0	0	3.49	1.4	1.25	0.34	1	401.79	7.6	2.3	1.4	2.3	-202.86	1	1	1	106	79	77	114	81	68	110	87	74	104	82	71	2.15	1.19	0.88	1.19	30
1	0	1	1	30	84	14	6	23.15	4	6	7	2	19	1	1	0	0	0	3.83	2.32	1.34	0.84	1	467.63	18.3	4.6	2.6	2.7	-213.19	1	0	1	127	86	77	130	84	77	124	89	74	140	81	70	2.96	1.72	1.28	1.31	47
1	0	1	1	4	64	12	11	23.08	10	4	5	3	22	3.5	1	0	0	0	4.51	1.27	1.51	0.24	1	333.32	9.8	4.9	5.8	5.9	-71.2	0	2	2	107	78	79	124	89	75	121	79	77	118	82	83	2.38	1.77	1.92	1.93	29
1	0	1	1	2	93	31	4	24	3	0	0	1	4	3.5	4	0	0	0	6.59	2.11	1.89	0.75	1	277.63	5.9	2.9	6.9	8.1	-25.61	2	0	0	104	76	74	84	58	78	90	65	72	117	83	79	1.93	1.36	2.07	2.21	35
1	0	1	2	8	12	10	7	27.29	6	2	3	1	12	2	23	0	0	0	7.03	7.64	1.95	2.03	1	391.51	7.8	10	4.9	3.2	-30.39	0	1	1	145	96	81	167	106	71	161	107	68	157	104	69	2.17	2.4	1.77	1.44	53
1	0	1	1	24	88	16	15	25.85	5	2	5	3	15	1.5	1	1	0	0	11.94	12.36	2.48	2.51	1	696.02	8.8	5.9	6	13.3	-73.14	1	2	1	133	96	81	138	98	76	133	98	69	126	87	67	2.28	1.93	1.95	2.66	51
1	0	1	1	12	83	15	7	23.73	0	0	0	1	1	3	1	1	0	0	15.19	8.39	2.72	2.13	1	297.33	6.6	2.3	2.9	3.6	-108.3	1	1	0	102	68	54	102	75	52	105	69	52	104	68	51	2.03	1.19	1.36	1.53	31
1	0	1	3	22	113	37	11	27.22	3	0	1	4	8	3.5	6	1	1	0	16.65	9.82	2.81	2.28	1		4.7			6		2	2	1	125	86	82	122	87	68				122	90	67	1.74			1.79	47
1	0	1	3	17	86	20	7	24.24	9	5	6	2	22	3.5	2	1	0	0	17.81	11.94	2.88	2.48	1	192.96	7.5	3.1	3.1	2.6	-51.01	1	1	2	114	72	78	104	79	58	111	71	66	109	74	70	2.14	1.41	1.41	1.28	17
1	0	1	1	14	85	32	13	21.45	10	3	3	2	18	3	19	1	0	0	36.95	28.15	3.61	3.34	1		10.7			21.3		2	2	1	136	86	84	143	96	81	133			138	90	91	2.46			3.06	56
1	0	1	1	25	88	22	12	40.9	11	7	8	11	37	2.5	7	0	0	0	38.96	50.14	3.66	3.91	1	396.03	6.6	6.7	5.4	5.2	-11.63	1	2	2	157	112	66	183	131	78	142	102	72	137	106	75	2.03	2.04	1.86	1.82	46
1	0	1	1	22	90	23	17	36.76	9	5	8	8	30	2	1	1	1	0	41.2	28.14	3.72	3.34	1	299.32	2.2	5.5	4.1	3.7	77.16	2	2	2	115	78	68	102	76	64	107	78	59	108	81	66	1.16	1.87	1.63	1.55	42
1	0	1	1	9	29	18	8	25.71	7	4	8	3	22	3	1	0	0	0	47.27	26.63	3.86	3.28	1		9.9					1	1	2	114	82	79	94	69	74	109		73				2.39				34
1	0	1	2	0	13	3	3	17.07	4	3	5	2	14	1	9	0	0	0	7.9		2.07		1							0	0	1			87														22
1	0	1	2	13	98	20	9	22.35	5	5	7	2	19	1	2	1	0	0	8.7		2.16		1	288.85	8.5	5.1	3.4	2.9	-73.61	1	1	1	129	93	77	127	93	73	124	84	74	129	94	72	2.25	1.81	1.48	1.36	34
1	0	1	2	24	79	15	7	26.49	7	8	7	3	25	0.25	4	0	0	0	15.38		2.73		1	319.85	5	2.5	2	2.3	-99.43	1	1	2	134	98	67	133	107	61	139	100	60	127	93	62	1.79	1.25	1.1	1.19	31
1	0	1	2	7	79	12	7	20.69	0	2	1	2	5	3	0.25	1	0	0	19.76		2.98		1	190.22	4.6	4.1	4	3.9	-7.89	0	1	1	146	106	89	141	102	69	144	110	76	145	102	75	1.72	1.63	1.61	1.59	34
1	0	1	2	11	64	14	10	22.27	7	4	7	2	20	2	3	0	0	0	21.09		3.05		1	377.98	8.1	5.3	6	8	-32.76	1	1	1	108	68	60	123	71	59				110	64	63	2.21	1.84	1.95	2.2	19
1	0	1	2	28	81	30	8	41.27	7	7	8	9	31	0.5	3	0	0	0	37.86		3.63		1	363.07	3.5	3.5	6.2	4	29.16	2	1	2	144	99	91	127	110	84	126	102	82	118	86	79	1.5	1.5	1.97	1.61	40
0	0		3	0	0	0	4	22.55	2	0	0	0	2	4		0	0	0	7.04	2.34	1.95	0.85																											36
0	0		1	0	0	3	2	21.67	4	1	0	0	5	7	13	0	1	0	3.84	2.54	1.35	0.93																											28
0	0		1	0	0	1	0	19.23	0	0	2	0	2	7		0	0	0	3.85	1.54	1.35	0.43																											32
0	0		1	0	0	5	3	20.28	2	1	1	0	4	7	17	0	0	0	4.9	0.54	1.59	-0.62																											34
0	0		1	0	0	0	0	20.31	0	0	0	0	0	3		0	0	0	13.68	7.35	2.62	1.99																											49
0	0		4	2	0	1	1	23.31	2	2	2	2	8	2		0	0	0	9.34	3.23	2.23	1.17																											22
0	0		1	3	0	8	4	19.83	1	1	3	1	6	7	4	0	0	0	10.87	4.46	2.39	1.5																											36
0	0		2	0	0	2	2	32.79	0	2	0	0	2	1	6	0	0	0	6.99		1.94																												36
0	0		2	3	0	4	4	25.39	5	4	7	0	16	2	1	0	0	0	12.42		2.52																												25
0	0		2	2	0	7	4	24.34	2	4	6	0	12	7	2	0	1	0	25.21		3.23																												34
0	0		2	0	0	0	3	32.37	4	1	0	0	5	0.5	12	0	0	0	66.09		4.19																												29
0	0		2	2	8	2	4	17.96	3	3	2	1	9	2	3	0	1	0	40.04		3.69																												22
[truncated: 3 more columns]
